# Supplementary material for: Selectivity of Oxygen Evolution Reaction on Carbon Cloth-Supported δ-MnO2 Nanosheets in Electrolysis of Real Seawater
Source: Molecules. 2023 Jan 14;28(2):854. doi: 10.3390/molecules28020854 (PMC9863582; doi:10.3390/molecules28020854)
Supplement: Supplementary file 1 [file molecules-28-00854-s001.zip]

Archive with 1 entries (1 files):
- molecules-2124456-supplementary.pdf
